# Supplementary material for: Uncovering Microbial Diversity and Community Structure of Black Spots Residing in Tomb Mural Painting
Source: Microorganisms. 2025 Mar 26;13(4):755. doi: 10.3390/microorganisms13040755 (PMC12029219; doi:10.3390/microorganisms13040755)
Supplement: Supplementary file 1 [file microorganisms-13-00755-s001.zip]

Archive with 1 entries (1 files):
- microorganisms-3519744-supplementary.pdf
